# Supplementary material for: Mechanism Exploration of the Effect of Polyamines on the Polishing Rate of Silicon Chemical Mechanical Polishing: A Study Combining Simulations and Experiments
Source: Nanomaterials (Basel). 2024 Jan 4;14(1):127. doi: 10.3390/nano14010127 (PMC10780713; doi:10.3390/nano14010127)
Supplement: Supplementary file 1 [file nanomaterials-14-00127-s001.zip]

Archive with 1 entries (1 files):
- nanomaterials-2779694-supplementary.pdf
